# Supplementary material for: Using Sequence Variants in Linkage Disequilibrium with Causative Mutations to Improve Across-Breed Prediction in Dairy Cattle: A Simulation Study
Source: G3 (Bethesda). 2016 Jun 13;6(8):2553–61. doi: 10.1534/g3.116.027730 (PMC4978908; doi:10.1534/g3.116.027730)
Supplement: Supplemental Material [file supp_g3.116.027730_FileS1.zip]

Archive with 1 entries (1 files):
- chr1_pub.txt
